# Supplementary material for: Assessment of risk factors for cerebral oxygen desaturation during neonatal and infant general anesthesia: an observational, prospective study
Source: BMC Anesthesiol. 2016 Oct 28;16:107. doi: 10.1186/s12871-016-0274-2 (PMC5086037; doi:10.1186/s12871-016-0274-2)
Supplement: Additional file 1: — “Neonatal cerebral oxygenation changes” This file contains data about demographic, clinical characteristics and cerebral oxygenation changes during anesthesia of included patients. (XLSX 37 kb) [file 12871_2016_274_MOESM1_ESM.xlsx]

## Sheet: Data
Eil.nr.	ASA	rSO Vid	rSOvid-min	SpO2	Pulsas	VAS	priesopVAS	rSOmax	rSO min	deltarSO	rSObasal	rSObaz-vid	rSObaz-min	kritimas%baz-min	sevofl	Svoris op d	Hb	Hb po op	gest am sav	isnesiotumas	amz parom	gimimo sv	lytis	patologija	patol_koduota	glik iki op	glik po op	laktatai iki	laktatai po	Apgar 1	Apgar 5	benzoiki0/1	bensdoz	diazep iki op mg/kg/para	diazep po op mg/kg	midazol iki op mg/kg	midazol po op mg/kg	DPV iki op	DPV po op	val sk iki op	val sk po op	Fent mikrog/kg	morf iki op mg/kg	morf po op mg/kg	CO2 op metu	CO2 po	vazoakt.m	anest.trukme min	er.mase
1	2	78.16	7.16	91.11	129.33	60.33	57	85	71	14	83.5	5.34	12.5	14.97	1.73	2310	147	120	38	1	23	2760	2	Pylorostenoze	1	4.8	5.1	2.5	1.1			1	0.94	0.9		0.04		2	2			2.6			36.33	47	2	45
2	2	92.54	6	96.18	141.18	56.81	60	95	86	9	95	2.5	9	9.47	2	2248	153	123	38	1	23	2340	2	Pylorostenoze	1	5.06	5.1	1.2	1.4			1	0.94	0.9	0.9	0.04		2	2			2.7			46.27	43	2	55
3	2	79.5	12.5	95.85	161.57	49.28	48	96	67	29	76	-3.5	9	11.84	2.14	3640	195	155	40	1	14	3340	1	Sedmens teratoma	2		5.2		1.3	8	9	1	0.5	0.4		0.1		2	2			2.2	0.14		34.57	31	2	35
4	2	70.5	5.5	95.71	136.71	60.42	55	75	65	10	74	3.5	9	12.16	2.17	3765	106		33	0	49	2560	2	Abipuses kirksnies isvarzos	2	5.51				8	8	0	0					2	2			1.1			40.28		2	35
5	3	85.35	21.35	95.29	139.18	44	37	95	64	31	78.5	-6.85	14.5	18.47	1.57	2670	180	159	37	0	1	2689	1	Omfalocele	2	4.3	5.3	2.85	1.5	8	8	1	0.6	0.6				2	1		40	70.2	0.08		34.88	36	2	135
6	3	80.32	9.39	97.9	127.5	62.05	56	95	71	24	86	5.68	15	17.44	1.55	3000	167	132	38	1	26	3560	2	Igimta hipertrofine prievarcio stenoze	1	4.25	7.6	2.4	2.1	8	9	1	0.2			0.2		2	2			2			30	43	2	100
7	2	85.56	3.56	97.53	150.13	58	65	92	82	10	86.5	0.94	4.5	5.2	1.96	2240	162	154	35	0	13	2140	1	Des hidronefroze	2	3.22	7.7		1.1	8	9	1	0.4			0.4		2	2			2.2			36.06	48	2	75
8	3	71.01	11.01	90.51	136.03	52.62	56	91	60	31	89	17.99	29	32.58	1.58	3400	143	100	38	1	8	3350	2	NEK	1	5.5	5.6	1.65	1.56	8	9	0	0					2	1		60	218.6	0.4		24	30	1	135
9	2	68.66	8.66	98.4	143.46	58.35	68	95	60	35	71.5	2.84	11.5	16.08	1.15	3306	191	195	40	1	3	3500	1	12-es stenoze	1	8.2	4.15	2	2	9	9	1	0.2	0.2			0.6	2	1		10	25.6			23.45	28	2	30
10	3	80.63	12.63	96.08	143.04	39.04	39	94	68	26	90.5	9.87	22.5	24.86	1.48	5000	166	136	38	1	2	5080	1	Kryzkaulio teratoma	2	5	5.8		1.6	8	9	1	1.6	1.6				2	1		46	4		0.6	35.51	32	1	260	1
11	3	76	7	99.96	141.38	45.65		80	69	11					1.87	3910	94	81	36	0	56	3750	2	Ileostoma	1	5	8		1.78	5	8	0	0					2	2			6.4		1.25	38.16	33	2	130
12	2	79.47	12.47	94.95	135.13	48.78		88	67	21					1.61	3765	212	204	39	1	16	3610	2	Igimta hidronefroze	2		7.2		1.4	9	9	1	0.6	0.4		0.2		2	1		3	3.7	0.08		32.3	42	2	115
13	1	86.7	7.7	98.53	126.73	54.76	56	95	79	16	86.5	-0.2	7.5	8.67	2.12	6300	109		40	1	90	3580	2	K hidronefroze	2					10	10	0	0					2	2			3.2		0.02	38.8		2	75
14	2	70.31	14.31	87.85	151.16	40.83	43	87	56	31	78	7.69	22	28.2	2.3	2600	94		30	0	74	1068	2	K kirksnies isvarza	2	4.85				7	8	0	0					2	2			1.2			27.83		2	40
15	2	83.57	18.57	99.16	135.14	50.16	52	91	67	24	71	-12.5	4	5.63	2.7	4000	105		35	0	70	1400	2	Bambos isvarza	2							0	0					2	2			2			43.2		2	35
16	3	77.62	12.62	98.93	129.68	25.06	56	92	65	27	80	2.38	15	18.75	1.8	3400	162	151	36	0	2	3750	2	Totalinis peritonitas	1	4.6	5.5	1.85	1.7	5	8	1	0.09	0.09				2	1		48	27	0.18	0.34	22.5	35	2	80
17	2	79.75	6.75	95.8	138.1	55.8		92	73	19					2.38	4590	194		42	1	14	4000	2	Abipuse hidronefroze	2	4.04				10	10	0	0					2	2			2.2			42.7		2	50
18	2	87	13	97.62	134.5	41.43	42	95	74	21	95	8	21	22.1	1.83	3500	178		41	1	1	3610	2	Isanges atrezija	2	3.5				9	10	0	0					2	1		1	1	0.1		34		2	80
19	2	83.13	7.13	97.53	136.11	52.36	54	95	76	19	93	9.87	17	18.27	1.34	2440	231	204	35	0	2	2538	1	ziedine kasa	1	5.5	5.6	2.1	1.71	3	7	0	0					2	1		31	35.6			21.3	26	2	130
20	3	79.89	9.89	97.39	135.75	48.33	45	93	70	23	93	13.11	23	24.73	0.72	2640	220	196	38	1	2	2810	2	Žiedinė kasa	1	5.9	4.8	3.3	2	8	9	1	0.04			0.04		2	1		21	36.8			20.92	29	2	140
21	3	88.12	10.12	99.41	149.33	41.75	38	95	78	17	93	4.88	15	16.13	1.92	3075	173	155	39	1	1	3186	1	omfalocele	2	5.2	6	2.4	2.1	8	8	0	0					2	1		20	4.9		0.16	30.75	41	2	60
22	2	83.11	6.11	95.16	148	50.55		94	77	17					1.98	2310	129	120	35	0	14	2670	1	Ileostomia	1	5.48	6.3	1.4	1.4	9	9	0	0					2	1		16	26.8			39.55	34	2	90
23	2			98.17	145.77	41.94									1.77	2400	198	194	35	0	1	2420	1	Zarnu nepraeinamumas	1	4.4	5	2.1	1.45	9	10	1	0.08	0.08			0.04	2	1		70	126.25			31.42	36	2	90
24	3	73.71	8.71	97.76	155.81	44.23	45	86	65	21	83	9.29	18	21.67	2.15	3840	133	122	38	1	20	3520	2	Kairiojo plaucio cista	2	5.7	6.7	3	1.6	10	10	1	0.5	0.5				2	1		2	5.21		0.3	38.3	42	2	130
25	2	63.26	11.26	97.38	132.07	39.7	46	76	52	24	74	10.74	22	29.73	2.55	3800	98		38	1	39	2975	1	hydronephrosis dex.	2					9	10	0	0					2	2			2.11			41.84		2	65
26	2	75.45	14.45	97.25	144.25	49.95	68	93	61	32	79	3.55	18	22.78	1.65	2800	166	142	38	1	6	2753	1	ileus mechanicus	1	5.4	6.7	1.8	1.1	9	9	1	0.1	0.1			0.2	2	1		24	40			28.04	40	2	120
27	3	92.73	9.73	96.26	149.73	51.21	50	95	83	12	95	2.27	12	12.63	1.93	3836	181	176	40	1	2	4018	2	zarnu nepraeinamumas	1	4.3	5.9	3.3	1.3	9	10	1	0.16	0.16			0.05	2	1		30	3.65	0.4	1.5	33.95	35	2	115
28	2	84.35	6.35	99.2	137.75	41.45	43	95	78	17	94	9.65	16	17.02	2.14	4000	128		39	1	42	3090	1	atresio ani Colostoma	2	3.3				10	10	0	0					2	2			2.5			39.15	40	2	100
29	4	87.98	28.98	99.85	163.88	39.11	41	95	59	36	95	7.02	36	37.89	0.7	2966	152	120	34	0	1	2966	2	teratoma reg.coli	2	6.1	6.6	2.2	1.5	8	9	1	0.3	0.2	0.5	0.1	0.05	1	1	24	72	16.4	0.95	2.7	37.35	40	1	170	1
30	2	85.07	7.07	96.57	160.57	48	54	92	78	14	88	2.93	10	11.36	2.07	3000	128	118	34	0	32	2730	2	pylorostenoze	1	5.1	6	3.4	1.9	8	9	1	0.5	0.5	0.1			2	2			2.7	0.1	0.05	50.71	42	2	35
31	3	54.1	16.1	96.45	164.35	30.3	42	74	38	36	65.5	11.4	27.5	41.98	1.74	2566	122	145	35	0	1	2566	1	Zarnu nepraeinamumas	1	5.1	5.7	3.8	2.3	7	8	0	0				0.4	2	1		72	255.7	0.17	0.06	34.1	33	1	100	1
32	2	66.57	9.57	93	141.15	43.38	48	76	57	19					1.96	3728	159		39	1	7	3648	2	cysta abdominalis	1	3.32				9	10	1	0.08	0.08				2	2			2.68	0.08		40.15		2	65
33	4	73.54	7.54	95.27	164.73	30.81	33	88	66	22	86	12.46	20	23.26	0.53	800	110	104	25	0	2	800	2	Peritonitas	1	13.01	7.5	4.3	3	5	6	0	0					1	1	48	72	3.1	0.9	2.2	49	45	1	55	1
34	3	88.06	12.06	93.26	162.53	58.26	56	95	76	19	91.5	3.44	15.5	16.94	2.11	4200	152	130	39	1	21	3680	2	peritonitas	1	4.1	5.4	1.2	1.15	10	10	1	0.9	0.9				2	1		30	7.26			50.13	48	2	75
35	2	80.7	6.7	98	127.83	37.83	36	88	74	14	79.5	-1.2	5.5	6.92	1.85	3000	160		40	1	40	2180	2	isanges atrezija, fistule	2	5.05				10	10	0	0					2	1		1	2.7		0.03	36.25		2	60
36	4	56.92	17.92	97.33	120.62	43.58	45	76	39	37	69.5	12.58	30.5	43.88	2.17	4200	100	127	41	1	49	3620	1	Tulzies p.atrezija,uzsitesusi gelta	1	5.3	7.5	2.9	1.9	10	10	0	0		0.12			2	1		3	38.1		0.005	43.05	43	2	195	1
37	3	72.25	14.25	94.87	144.5	55.87	57	78	58	20	75.5	3.25	17.5	23.18	2.12	3800	152	123	38	1	14	4200	1	ureterio atrezija	2	4.9	5.8	2	1.3	4	7	1	0.5	0.5				2	1		30	55			43.31	49	2	80
38	3	93.56	6.56	96.53	166.86	48.14	46	95	87	8	95	1.44	8	8.42	2	1800	153	114	36	0	5	1445	1	gastroshize	1	8.7	4.75	1.24	1.1	8	9	1	1.3	1.3			0.2	1	1	144	72	469	0.01		29.5	32	2	75
39	2	77.5	9.5	98.83	147.08	52.33	45	92	68	24	87	9.5	19	21.84	2.31	3500	82	79	36	0	56	1760	2	piliorostenoze,bambos,kirksnies isv.	1	5.32	8		2			0	0				0.8	2	1		2	3.14		0.1	40.66	45	2	60
40	2	79.89		98.9	171.18	58.33		92	80	12					2.03	3200	200	175	41	1	10	3300	1	teratoma sacri	2	4.5	7.55		1.5	9	10	0	0					2				5.6			35.69	38	2	165
41	2	94.47	22.47	98.89	126.42	61.89		95	72	23					2.01	4300	130		39	1		2674	2	hernia ing	2							0	0					2	2								2	95
42	3	92.59	22.59	97.95	138.33	56.14	37	95	70	25	84	-8.59	14	16.67	2.57	4680	199	208	41	1	2	4680	2	atresio ani	2	4.4	4.1	1.4	1.3	8	9	0	0					2	2			4.3			34.52	33	2	105
43	2	85.71	15.71	98.38	143.66	52.47		95	70	25					1.96	3300	186	211	40	1	2	3640	1	ziedine kasa	1	4.3	5.9	1.4	1.4	9	9	0	0					2				7.3			28	31	2	105
44	2	89	17	96.46	158.07	54.23		95	72	23					2.04	4490	149		40	1	23	3740	1	naevus	2					10	10	0	0					2	2			1.1			38.61		2	65
45	2	71.9	7.9	98.46	131.93	55.86	52	82	64	18	74.5	2.6	10.5	14.09	1.83	3570	183	199	40	1	10	3630	1	cysta intraabdominalis	1	4.11	8.1	1.5	1.6	9	10	0	0					2				2.2			28.46	44	2	75
46	2	86.46	10.46	98.61	136.76	54.15		95	76	19					2.41	5800	114	112	39	1	90		2	Hirsprungo l	1	5.4			1.9			0	0					2	2			2.4			40.07	37	2	65
47	3	75.11	6.11	96.81	151.36	41.45	56	81	69	12	79	3.89	10	12.66	1.61	3400	162	130	40	1	14	3115	2	Ileus mechanicus	1	7	5.4	3.85	1.35	9	10	1	0.9	0.9				2	1		72	136.8			28.72	44	2	110
48	3	72.3	9.3	99.33	151.24	49.19	49	95	63	32	88.5	16.2	25.5	28.81	1.87	2670	195	160	36	0	4	2990	2	LEDsaaugos	1	4.2	5.7	2	1	3	7	1	0.6	0.6			0.2	1	1	33	60	197.5	0.3		21.09	41	2	105
49	4	87.41	16.41	96.75	129.17	38.16	41	95	71	24	90	2.59	19	21.11	1.87	1340	175	134	35	0	2	1360	1	Ileus	1	4.5	4.1	2.3	1.2	7	8	1	0.01			0.01		1	1	7	72	80.4			32.25	34	2	60	1
50	3	81.2	14.2	92.8	165.47	56.2	52	93	67	26	70	-11.2	3	4.28	1.93	1850	132	150	35	0	0	1850	2	gastroschysis	1	6.3	5.8	5.8	1.4	8	8	0	0					2	1		72	159	0.54		28	36	1	75	1
51	1	87.33	8.33	98	163.5	54.83	72	95	79	16	79	-8.33	0	0	0.88	3640	188	191	40	1	8	3695	1	cysta cavi peritonei	1	4	6.3	1	1.3	9	9	1	0.4	0.4				2	1		13	11.13			40.5	40	2	60
52	4	81.75	16.75	97.81	161.94	26.19	40	95	65	30	82	0.25	17	20.73	1.64	3390	183	165	39	1	2	3355	2	NEK	1	3.9	3.75	2.1	2.1	9	9	1	0.46	0.45		0.01		2	1		72	166.5	0.1		35.12	45.4	1	80
53	2	86.31	11.31	97.9	137.59	49.5	59	95	75	20	95	8.69	20	21.05	1.81	3948	165	144	38	1	6	4290	1	Teratoma	2	5	7	2.1	1.6	9	9	0						2	1		20	24.4			35	39	2	110
54	4	83.77	8.77	95.29	115.59	39.18	44	95	75	20	83.5	-0.27	8.5	10.18	1.68	3396	176	132	39	1	0	3396	2	omfalocele	2	3.8	5.51	3	2.22	6	7	1	0.44	0.44	0.44			1	1	5	70	20.63	0.17	0.4	31	38	1	135
55	2	83.5	5.5	99.06	134.69	47.31	51	85	78	7	73	-10.5	-5	0	2.06	4492	127	124	40	1	26	3305	1	teratoma	2	4.1	5.6	0.9	1.2	10	10	1	0.56	0.56				2	1		10	36.4			38.62	55	2	80
56	3	92.57	4.57	97.93	150.07	59.57	84	95	88	7	88	-4.57	0	0	1.19	3980	179	136	39	1	4	4200	2	volvulus	1	6	5.3	1.2	1.2	9	10	1	0.25	0.25				2	1		72	157.2	0.58		34.15	42	2	70
57	4	77.5	11.5	91.23	148.08	57.2	64	92	66	26	85	7.5	19	22.4	1.83	2950	158	119	37	1	0	2950	2	stemples atrezija	2	3.4	5.3	2.7	1.1	1	4	0	0	0				1	1	16	72	183			36	30	2	130
[truncated: 37 more columns]
